# Supplementary material for: Accuracy and Reliability of the Kinect Version 2 for Clinical Measurement of Motor Function
Source: PLoS One. 2016 Nov 18;11(11):e0166532. doi: 10.1371/journal.pone.0166532 (PMC5115766; doi:10.1371/journal.pone.0166532)
Supplement: S1 File — This pipeline is used by the Vicon system for preprocessing of recorded data and includes the set of parameters that can be adjusted in the system. (PIPELINE) [file pone.0166532.s001.Pipeline]

<?xml version="1.1" encoding="UTF-8" standalone="no" ?>
<Pipeline>

  <Entry DisplayName="Combined Processing" Enabled="1" OperationId="1985" OperationName="ComputeAll">
    <ParamList name="">
      <Param macro="SELECTED_START_FRAME" name="START_FRAME"/>
      <Param macro="SELECTED_END_FRAME" name="LAST_FRAME"/>
      <Param macro="ACTIVE_SUBJECTS" name="SUBJECTS"/>
      <Param name="General.FirstProcessingStage" value="1"/>
      <Param name="General.OutputLevel" value="4"/>
      <Param name="General.CalibrationLevel" value="0"/>
      <Param name="General.NumberOfSubjects" value="1"/>
      <Param name="General.FillGaps" value="0"/>
      <Param name="Input.EnableClock" value="0"/>
      <Param name="Input.ClockFrequency" value="120"/>
      <Param name="Input.Filename" value=""/>
      <Param name="Input.Loop" value="0"/>
      <Param name="Input.StartFrame" value="0"/>
      <Param name="Input.EndFrame" value="4294967295"/>
      <Param name="Input.XCPFilename" value=""/>
      <Param name="Input.VSKFilenames" value=""/>
      <Param name="CameraBlackList" value=""/>
      <Param name="CircleFitter.Enabled" value="1"/>
      <Param name="CentroidSystem.RefitAlreadyFittedBlobs" value="0"/>
      <Param name="CircleFitter.ThreadCount" value="0"/>
      <Param name="CircleFitter.ProcessPriority" value="1"/>
      <Param name="CircleFitterType" value="FastSplit"/>
      <Param name="SlowFitCircularityThreshold" value="0.5"/>
      <Param name="SlowFitSizeThreshold" value="200"/>
      <Param name="SlowFitIntensityThreshold" value="0.3"/>
      <Param name="CircularityTweak" value="-0.5"/>
      <Param name="VideoCentroids.Enabled" value="0"/>
      <Param name="UseNonGreedyBlobSplitting" value="0"/>
      <Param name="GreedyScoreThreshold" value="0.65"/>
      <Param name="PreferCameraSpecificSettings" value="1"/>
      <Param name="FastFitCircularityThreshold" value="0.25"/>
      <Param name="OverrideCircularityThresholdSplit" value="0.44"/>
      <Param name="UseTaperingCircularityScoring" value="0"/>
      <Param name="Reconstructor.Enabled" value="1"/>
      <Param name="Reconstructor.ThreadCount" value="0"/>
      <Param name="Reconstructor.ProcessPriority" value="1"/>
      <Param name="EnvironmentalDriftTolerance" value="1.5"/>
      <Param name="MinCams" value="2"/>
      <Param name="MinCamsWithPrediction" value="2"/>
      <Param name="MinSeparation" value="20"/>
      <Param name="MinCentroidRadius" value="0"/>
      <Param name="MaxCentroidRadius" value="50"/>
      <Param name="MinReconRadius" value="0"/>
      <Param name="MaxReconRadius" value="1000"/>
      <Param name="PredictionMatchScoreFactor" value="2"/>
      <Param name="StartupError" value="150"/>
      <Param name="PredictionError" value="150"/>
      <Param name="MinReconX" value="-100000"/>
      <Param name="MinReconY" value="-100000"/>
      <Param name="MinReconZ" value="-100000"/>
      <Param name="MaxReconX" value="100000"/>
      <Param name="MaxReconY" value="100000"/>
      <Param name="MaxReconZ" value="100000"/>
      <Param name="Reconstructor.MaxTrajLengthToDelete" value="0"/>
      <Param name="Labeller.ThreadCount" value="0"/>
      <Param name="Labeller.ProcessPriority" value="1"/>
      <Param name="ForceUnlabelledSubjectsOutputList" value=""/>
      <Param name="EntranceThreshold" value="0.85"/>
      <Param name="ExitThreshold" value="0.6"/>
      <Param name="Labeller.UseRobustBooting" value="0"/>
      <Param name="BootingQualityHeuristic" value="0"/>
      <Param name="BootingVersusTrackingHeuristic" value="0.5"/>
      <Param name="TrackingQualityHeuristic" value="0"/>
      <Param name="TrackingPriorImportance" value="500"/>
      <Param name="JointRangeThreshold" value="1"/>
      <Param name="Labeller.EnforceRanges" value="0"/>
      <Param name="UseUnconstrainessScore" value="1"/>
      <Param name="UnconstrainessEntranceThreshold" value="1"/>
      <Param name="UnconstrainessExitThreshold" value="1.5"/>
      <Param name="BootingKinematicFitThreshold" value="-50"/>
      <Param name="UseFinalSolvePool" value="0"/>
      <Param name="LabelScore" value="1"/>
      <Param name="MergerMarkerImportance" value="0.5"/>
      <Param name="UnassignedReconProb" value="1e-010"/>
      <Param name="UnassignedLabelProb" value="1e-005"/>
      <Param name="MarkerFitThreshold" value="55"/>
      <Param name="TrackingKinematicFitThreshold" value="-50"/>
      <Param name="LogMissingMarkerProbability" value="-18.4207"/>
      <Param name="OutOfRangePenalty" value="5"/>
      <Param name="SmoothnessHeuristic" value="0"/>
      <Param name="DataFidelityHeuristic" value="0"/>
      <Param name="GapFiller.TransitionTime" value="2"/>
      <Param name="Solver.ThreadCount" value="0"/>
      <Param name="Solver.ProcessPriority" value="1"/>
      <Param name="PriorImportance" value="25"/>
      <Param name="MeanPoseRatio" value="1"/>
      <Param name="UseSubjectForSolving" value="0"/>
      <Param name="ExtrapolateFingerData" value="0"/>
      <Param name="SecondPhalanxFactor" value="1.5"/>
      <Param name="Output.StateCache" value="0"/>
      <Param name="Output.C3DFilename" value=""/>
      <Param name="Output.FSSFilename" value=""/>
      <Param name="Output.X2DFilename" value=""/>
      <Param name="FitReconVolToTarget" value="0"/>
      <Param name="SINGLE_PASS" value="0"/>
      <Param name="RemoveTemporaryOutput" value="1"/>
    </ParamList>
  </Entry>

</Pipeline>
